# Supplementary material for: Ecogenomics and Taxonomy of Cyanobacteria Phylum
Source: Front Microbiol. 2017 Nov 14;8:2132. doi: 10.3389/fmicb.2017.02132 (PMC5694629; doi:10.3389/fmicb.2017.02132)
Supplement: Table S1 — Estimates of genome relatedness of cyanobacterium strains. Values at the matrix indicates the intergenomic distances (i.e., evolutionary divergence between sequences). The numbers of base substitutions per site between sequences are shown. Analyses were conducted accordingly Tamura et al. method. The analysis involved 110 nucleotide sequences. All positions containing gaps and missing data were eliminated. There were a total of 759 positions in the final dataset. Evolutionary analyses were conducted in MEGA6. [file Table1.xlsx]

## Sheet: matrix
Table S1
	Fischerella muscicola PCC7414 T	Crinalium epipsammum PCC9333	Coleofasciculus chthonoplastes PCC7420 T	Arthrospira platensis C1	Arthrospira sp. PCC8005	Pseudanabaena sp. PCC7408 T	Pseudanabaena biceps PCC7429	Pseudanabaena sp. PCC7367	Synechococcus bogii PCC7502	Pseudanabaena sp. PCC6802	Synechococcus berkleyi PCC7336	Leptolyngbya boryana PCC6306 T	Synechococcus springii JA23Ba213	Synechococcus yellowstonii JA33Ab	cyanobacterium stanieri PCC7202 T	Geminocystis herdmanii PCC6308 T	cyanobacterium JSC-12	Halothece sp. MPI96P605 T	Gloeobacter violaceus PCC7421	Synechococcus elongatus PCC6301 T	Synechococcus elongatus PCC7942	Parasynechococcus antarcticus WH5701	Parasynechococcus mediterranei RCC307	Parasynechococcus gyrus RS9916	Parasynechococcus indicus CB0205	Parasynechococcus equatorialis RS9917	Parasynechococcus marenigrum WH8102	Parasynechococcus africanus CC9605	Parasynechococcus marearabicus WH8109	Parasynechococcus chillensis CC9902	Parasynechococcus nordiatlanticus BL107	Parasynechococcus benguelii CC9311	Parasynechococcus sudipacificus WH8016	Parasynechococcus pacificus WH7803	Parasynechococcus subtropicalis WH7805	Prochlorococcus swingsii MIT9303	Prochlorococcus swingsii MIT9313	Prochlorococcus proteus NATL1A	Prochlorococcus proteus NATL2A	Prochlorococcus pastoris CCMP1986	Prochlorococcus tetisii MIT9515	Prochlorococcus neptunius MIT9312	Prochlorococcus chisholmii AS9601	Prochlorococcus nereus MIT9202	Prochlorococcus ponticus MIT9301	Prochlorococcus nereus MIT9215	Parasynechococcus marinus CCMP1375	Prochlorococcus ceticus MIT9211	Dactylococcopsis salina PCC8305 T
Fischerella muscicola PCC7414 T
Crinalium epipsammum PCC9333	0.101
Coleofasciculus chthonoplastes PCC7420 T	0.123	0.081
Arthrospira platensis C1	0.111	0.097	0.081
Arthrospira sp. PCC8005	0.111	0.097	0.081	0
Pseudanabaena sp. PCC7408 T	0.157	0.15	0.169	0.165	0.165
Pseudanabaena biceps PCC7429	0.157	0.15	0.167	0.167	0.167	0.008
Pseudanabaena sp. PCC7367	0.141	0.129	0.113	0.111	0.111	0.138	0.138
Synechococcus bogii PCC7502	0.164	0.144	0.152	0.157	0.157	0.133	0.127	0.12
Pseudanabaena sp. PCC6802	0.151	0.141	0.134	0.123	0.123	0.112	0.112	0.095	0.086
Synechococcus berkleyi PCC7336	0.16	0.147	0.153	0.142	0.142	0.148	0.155	0.127	0.173	0.164
Leptolyngbya boryana PCC6306 T	0.142	0.137	0.139	0.138	0.138	0.153	0.152	0.14	0.159	0.152	0.148
Synechococcus springii JA23Ba213	0.169	0.155	0.16	0.144	0.144	0.151	0.159	0.146	0.178	0.167	0.129	0.188
Synechococcus yellowstonii JA33Ab	0.189	0.168	0.178	0.155	0.155	0.16	0.168	0.142	0.183	0.165	0.127	0.189	0.039
cyanobacterium stanieri PCC7202 T	0.148	0.129	0.12	0.109	0.109	0.187	0.185	0.146	0.181	0.17	0.162	0.156	0.183	0.198
Geminocystis herdmanii PCC6308 T	0.134	0.12	0.124	0.118	0.118	0.165	0.163	0.149	0.167	0.175	0.162	0.163	0.174	0.188	0.065
cyanobacterium JSC-12	0.114	0.099	0.113	0.11	0.11	0.152	0.15	0.113	0.134	0.146	0.15	0.112	0.163	0.157	0.144	0.13
Halothece sp. MPI96P605 T	0.163	0.129	0.098	0.13	0.13	0.176	0.177	0.138	0.178	0.16	0.161	0.162	0.144	0.159	0.145	0.152	0.14
Gloeobacter violaceus PCC7421	0.166	0.145	0.142	0.131	0.131	0.151	0.159	0.134	0.149	0.141	0.129	0.171	0.113	0.131	0.173	0.179	0.147	0.151
Synechococcus elongatus PCC6301 T	0.129	0.118	0.123	0.109	0.109	0.14	0.146	0.131	0.128	0.132	0.149	0.129	0.156	0.16	0.153	0.147	0.103	0.15	0.13
Synechococcus elongatus PCC7942	0.129	0.118	0.123	0.109	0.109	0.14	0.146	0.131	0.128	0.132	0.149	0.129	0.156	0.16	0.153	0.147	0.103	0.15	0.13	0
Parasynechococcus antarcticus WH5701	0.157	0.151	0.144	0.145	0.145	0.181	0.19	0.164	0.153	0.159	0.168	0.186	0.163	0.163	0.179	0.188	0.146	0.149	0.119	0.1	0.1
Parasynechococcus mediterranei RCC307	0.159	0.149	0.142	0.146	0.146	0.173	0.181	0.149	0.153	0.15	0.155	0.169	0.159	0.157	0.177	0.175	0.143	0.138	0.111	0.097	0.097	0.035
Parasynechococcus gyrus RS9916	0.149	0.146	0.14	0.139	0.139	0.18	0.188	0.148	0.158	0.155	0.154	0.159	0.165	0.163	0.178	0.183	0.14	0.157	0.12	0.093	0.093	0.042	0.035
Parasynechococcus indicus CB0205	0.154	0.148	0.141	0.144	0.144	0.168	0.173	0.149	0.158	0.155	0.154	0.16	0.16	0.158	0.174	0.171	0.139	0.144	0.117	0.087	0.087	0.045	0.023	0.034
Parasynechococcus equatorialis RS9917	0.146	0.139	0.131	0.133	0.133	0.179	0.185	0.137	0.153	0.154	0.154	0.167	0.15	0.145	0.173	0.171	0.136	0.139	0.117	0.085	0.085	0.047	0.034	0.021	0.031
Parasynechococcus marenigrum WH8102	0.151	0.15	0.139	0.137	0.137	0.18	0.185	0.144	0.15	0.154	0.151	0.16	0.16	0.157	0.171	0.169	0.144	0.147	0.114	0.091	0.091	0.049	0.024	0.027	0.02	0.017
Parasynechococcus africanus CC9605	0.15	0.145	0.133	0.133	0.133	0.181	0.19	0.145	0.152	0.152	0.154	0.159	0.158	0.155	0.169	0.174	0.14	0.147	0.119	0.094	0.094	0.047	0.028	0.015	0.032	0.012	0.012
Parasynechococcus marearabicus WH8109	0.15	0.145	0.133	0.133	0.133	0.181	0.19	0.145	0.152	0.152	0.154	0.159	0.158	0.155	0.169	0.174	0.14	0.147	0.119	0.094	0.094	0.047	0.028	0.015	0.032	0.012	0.012	0
Parasynechococcus chillensis CC9902	0.152	0.145	0.133	0.133	0.133	0.183	0.191	0.144	0.152	0.157	0.154	0.16	0.155	0.152	0.169	0.174	0.141	0.147	0.119	0.096	0.096	0.046	0.028	0.017	0.03	0.016	0.013	0.004	0.004
Parasynechococcus nordiatlanticus BL107	0.152	0.145	0.133	0.133	0.133	0.183	0.191	0.144	0.152	0.157	0.154	0.16	0.155	0.152	0.169	0.174	0.141	0.147	0.119	0.096	0.096	0.046	0.028	0.017	0.03	0.016	0.013	0.004	0.004	0
Parasynechococcus benguelii CC9311	0.16	0.151	0.141	0.142	0.142	0.191	0.198	0.152	0.156	0.155	0.158	0.169	0.165	0.163	0.174	0.182	0.146	0.153	0.116	0.102	0.102	0.038	0.025	0.024	0.036	0.025	0.016	0.016	0.016	0.017	0.017
Parasynechococcus sudipacificus WH8016	0.158	0.148	0.138	0.139	0.139	0.192	0.198	0.149	0.153	0.155	0.157	0.166	0.162	0.16	0.174	0.179	0.143	0.15	0.114	0.099	0.099	0.039	0.025	0.023	0.034	0.023	0.013	0.013	0.013	0.015	0.015	0.003
Parasynechococcus pacificus WH7803	0.155	0.142	0.132	0.134	0.134	0.19	0.197	0.148	0.147	0.151	0.16	0.172	0.153	0.151	0.176	0.181	0.142	0.147	0.113	0.094	0.094	0.036	0.031	0.025	0.034	0.015	0.016	0.013	0.013	0.015	0.015	0.011	0.008
Parasynechococcus subtropicalis WH7805	0.155	0.143	0.13	0.136	0.136	0.188	0.195	0.149	0.145	0.153	0.159	0.171	0.153	0.153	0.178	0.183	0.141	0.145	0.111	0.093	0.093	0.035	0.031	0.027	0.032	0.016	0.019	0.016	0.016	0.017	0.017	0.013	0.011	0.003
Prochlorococcus swingsii MIT9303	0.152	0.141	0.128	0.131	0.131	0.184	0.192	0.146	0.148	0.151	0.159	0.166	0.148	0.15	0.171	0.176	0.136	0.144	0.109	0.087	0.087	0.035	0.031	0.032	0.03	0.025	0.023	0.021	0.021	0.02	0.02	0.019	0.016	0.011	0.011
Prochlorococcus swingsii MIT9313	0.15	0.14	0.127	0.129	0.129	0.182	0.19	0.144	0.146	0.149	0.157	0.164	0.146	0.148	0.169	0.174	0.135	0.142	0.108	0.085	0.085	0.034	0.03	0.034	0.028	0.027	0.021	0.023	0.023	0.021	0.021	0.02	0.017	0.012	0.012	0.001
Prochlorococcus proteus NATL1A	0.16	0.148	0.135	0.134	0.134	0.186	0.194	0.148	0.154	0.161	0.161	0.17	0.157	0.156	0.169	0.174	0.138	0.152	0.114	0.093	0.093	0.038	0.032	0.037	0.035	0.032	0.025	0.027	0.027	0.025	0.025	0.021	0.019	0.017	0.017	0.012	0.013
Prochlorococcus proteus NATL2A	0.16	0.15	0.136	0.136	0.136	0.186	0.194	0.149	0.156	0.161	0.161	0.172	0.158	0.158	0.171	0.176	0.14	0.153	0.113	0.094	0.094	0.038	0.032	0.039	0.036	0.036	0.027	0.031	0.031	0.03	0.03	0.024	0.023	0.021	0.021	0.016	0.015	0.004
Prochlorococcus pastoris CCMP1986	0.156	0.145	0.132	0.128	0.128	0.18	0.189	0.148	0.151	0.158	0.156	0.166	0.157	0.158	0.166	0.171	0.136	0.145	0.116	0.091	0.091	0.041	0.03	0.039	0.032	0.035	0.025	0.03	0.03	0.028	0.028	0.03	0.027	0.025	0.025	0.021	0.02	0.009	0.011
Prochlorococcus tetisii MIT9515	0.156	0.145	0.133	0.128	0.128	0.18	0.189	0.148	0.151	0.158	0.156	0.166	0.157	0.158	0.166	0.171	0.136	0.147	0.116	0.091	0.091	0.042	0.031	0.038	0.034	0.034	0.024	0.028	0.028	0.027	0.027	0.028	0.025	0.024	0.024	0.02	0.019	0.008	0.009	0.001
Prochlorococcus neptunius MIT9312	0.156	0.147	0.13	0.13	0.13	0.177	0.184	0.148	0.155	0.158	0.161	0.164	0.16	0.162	0.166	0.171	0.138	0.142	0.124	0.093	0.093	0.045	0.038	0.042	0.035	0.035	0.028	0.03	0.03	0.027	0.027	0.032	0.03	0.025	0.025	0.019	0.02	0.015	0.019	0.012	0.011
Prochlorococcus chisholmii AS9601	0.157	0.147	0.129	0.13	0.13	0.175	0.182	0.148	0.156	0.16	0.16	0.164	0.16	0.162	0.166	0.171	0.137	0.14	0.122	0.094	0.094	0.043	0.034	0.044	0.036	0.039	0.03	0.034	0.034	0.031	0.031	0.034	0.031	0.03	0.03	0.023	0.021	0.013	0.015	0.009	0.008	0.005
Prochlorococcus nereus MIT9202	0.156	0.145	0.127	0.128	0.128	0.174	0.18	0.146	0.155	0.158	0.158	0.162	0.159	0.16	0.165	0.169	0.135	0.139	0.121	0.093	0.093	0.042	0.035	0.042	0.035	0.038	0.028	0.032	0.032	0.03	0.03	0.032	0.03	0.028	0.028	0.021	0.02	0.015	0.016	0.011	0.009	0.004	0.001
Prochlorococcus ponticus MIT9301	0.156	0.145	0.127	0.128	0.128	0.174	0.18	0.146	0.155	0.158	0.158	0.162	0.159	0.16	0.165	0.169	0.135	0.139	0.121	0.093	0.093	0.042	0.035	0.042	0.035	0.038	0.028	0.032	0.032	0.03	0.03	0.032	0.03	0.028	0.028	0.021	0.02	0.015	0.016	0.011	0.009	0.004	0.001	0
Prochlorococcus nereus MIT9215	0.156	0.145	0.127	0.128	0.128	0.174	0.18	0.146	0.155	0.158	0.158	0.162	0.159	0.16	0.165	0.169	0.135	0.139	0.121	0.093	0.093	0.042	0.035	0.042	0.035	0.038	0.028	0.032	0.032	0.03	0.03	0.032	0.03	0.028	0.028	0.021	0.02	0.015	0.016	0.011	0.009	0.004	0.001	0	0
Parasynechococcus marinus CCMP1375	0.159	0.147	0.135	0.134	0.134	0.186	0.194	0.153	0.155	0.161	0.159	0.171	0.155	0.157	0.175	0.178	0.141	0.152	0.113	0.097	0.097	0.038	0.034	0.037	0.035	0.032	0.028	0.03	0.03	0.027	0.027	0.024	0.021	0.019	0.016	0.016	0.017	0.012	0.016	0.017	0.016	0.02	0.019	0.02	0.02	0.02
Prochlorococcus ceticus MIT9211	0.157	0.143	0.133	0.133	0.133	0.183	0.192	0.153	0.148	0.156	0.159	0.169	0.15	0.153	0.176	0.183	0.138	0.15	0.105	0.097	0.097	0.038	0.032	0.03	0.036	0.024	0.021	0.02	0.02	0.021	0.021	0.015	0.012	0.009	0.009	0.012	0.013	0.013	0.017	0.017	0.016	0.02	0.021	0.02	0.02	0.02	0.012
Dactylococcopsis salina PCC8305 T	0.16	0.132	0.111	0.129	0.129	0.19	0.188	0.149	0.18	0.175	0.159	0.158	0.172	0.187	0.161	0.152	0.152	0.108	0.16	0.141	0.141	0.162	0.151	0.148	0.141	0.135	0.136	0.144	0.144	0.148	0.148	0.149	0.146	0.142	0.142	0.146	0.144	0.146	0.147	0.14	0.141	0.146	0.146	0.145	0.145	0.145	0.144	0.138
Halothece sp. PCC7418	0.156	0.129	0.103	0.13	0.13	0.185	0.184	0.135	0.163	0.168	0.157	0.152	0.169	0.182	0.154	0.145	0.141	0.105	0.156	0.135	0.135	0.146	0.138	0.138	0.133	0.13	0.129	0.135	0.135	0.138	0.138	0.14	0.136	0.133	0.133	0.135	0.133	0.136	0.138	0.134	0.135	0.14	0.14	0.138	0.138	0.138	0.137	0.133	0.025
Chroococcidiopsis thermalis PCC7203 T	0.131	0.119	0.093	0.126	0.126	0.161	0.163	0.135	0.148	0.164	0.154	0.134	0.156	0.167	0.149	0.135	0.128	0.126	0.144	0.144	0.144	0.182	0.17	0.168	0.171	0.151	0.165	0.165	0.165	0.168	0.168	0.173	0.169	0.163	0.161	0.166	0.164	0.176	0.177	0.167	0.167	0.169	0.171	0.169	0.169	0.169	0.173	0.164	0.119
Gloeocapsa sp. PCC73106	0.138	0.119	0.116	0.121	0.121	0.173	0.171	0.13	0.142	0.13	0.169	0.144	0.159	0.173	0.128	0.137	0.124	0.128	0.15	0.134	0.134	0.152	0.15	0.14	0.149	0.141	0.147	0.14	0.14	0.143	0.143	0.147	0.151	0.147	0.149	0.152	0.15	0.157	0.157	0.153	0.153	0.152	0.153	0.151	0.151	0.151	0.156	0.147	0.132
Planktothrix mougeotii TR1-5 T	0.131	0.109	0.11	0.078	0.078	0.173	0.177	0.139	0.155	0.16	0.146	0.154	0.161	0.172	0.119	0.109	0.142	0.15	0.154	0.128	0.128	0.174	0.167	0.167	0.172	0.149	0.16	0.16	0.16	0.162	0.162	0.167	0.163	0.16	0.161	0.165	0.163	0.172	0.173	0.167	0.167	0.17	0.17	0.168	0.168	0.168	0.167	0.16	0.138
Planktothrix agardhii NIES-204 T	0.126	0.099	0.109	0.078	0.078	0.16	0.163	0.137	0.155	0.15	0.147	0.141	0.168	0.172	0.118	0.116	0.129	0.147	0.151	0.107	0.107	0.164	0.16	0.152	0.153	0.145	0.153	0.153	0.153	0.155	0.155	0.158	0.156	0.153	0.154	0.154	0.153	0.158	0.156	0.153	0.153	0.155	0.155	0.153	0.153	0.153	0.156	0.153	0.149
Planktothrix agardhii CYA126	0.126	0.099	0.109	0.078	0.078	0.16	0.163	0.137	0.155	0.15	0.147	0.141	0.168	0.172	0.118	0.116	0.129	0.147	0.151	0.107	0.107	0.164	0.16	0.152	0.153	0.145	0.153	0.153	0.153	0.155	0.155	0.158	0.156	0.153	0.154	0.154	0.153	0.158	0.156	0.153	0.153	0.155	0.155	0.153	0.153	0.153	0.156	0.153	0.149
Planktothrix agardhii NIVA-CYA 15	0.128	0.102	0.111	0.08	0.08	0.162	0.165	0.139	0.158	0.154	0.149	0.144	0.17	0.173	0.119	0.115	0.13	0.148	0.153	0.109	0.109	0.166	0.161	0.153	0.155	0.146	0.155	0.155	0.155	0.156	0.156	0.16	0.158	0.154	0.156	0.156	0.154	0.159	0.158	0.155	0.155	0.156	0.156	0.155	0.155	0.155	0.158	0.154	0.151
Planktothrix agardhii NIVA-CYA 56-3	0.124	0.101	0.111	0.08	0.08	0.158	0.162	0.136	0.156	0.152	0.146	0.143	0.166	0.17	0.119	0.115	0.13	0.145	0.15	0.106	0.106	0.165	0.158	0.153	0.151	0.143	0.151	0.155	0.155	0.156	0.156	0.159	0.158	0.154	0.156	0.156	0.154	0.159	0.158	0.155	0.155	0.156	0.156	0.154	0.154	0.154	0.158	0.154	0.147
Planktothrix rubescens CCAP1459/22/NIVA-CYA18 T	0.126	0.099	0.109	0.078	0.078	0.16	0.163	0.137	0.155	0.15	0.147	0.141	0.168	0.172	0.118	0.116	0.129	0.147	0.151	0.107	0.107	0.164	0.16	0.152	0.153	0.145	0.153	0.153	0.153	0.155	0.155	0.158	0.156	0.153	0.154	0.154	0.153	0.158	0.156	0.153	0.153	0.155	0.155	0.153	0.153	0.153	0.156	0.153	0.149
Planktothrix prolifica NIVA-CYA 406	0.126	0.099	0.109	0.078	0.078	0.16	0.163	0.137	0.155	0.15	0.147	0.141	0.168	0.172	0.118	0.116	0.129	0.147	0.151	0.107	0.107	0.164	0.16	0.152	0.153	0.145	0.153	0.153	0.153	0.155	0.155	0.158	0.156	0.153	0.154	0.154	0.153	0.158	0.156	0.153	0.153	0.155	0.155	0.153	0.153	0.153	0.156	0.153	0.149
Planktothrix prolifica NIVA-CYA 98	0.126	0.099	0.109	0.078	0.078	0.16	0.163	0.137	0.155	0.15	0.147	0.141	0.168	0.172	0.118	0.116	0.129	0.147	0.151	0.107	0.107	0.164	0.16	0.152	0.153	0.145	0.153	0.153	0.153	0.155	0.155	0.158	0.156	0.153	0.154	0.154	0.153	0.158	0.156	0.153	0.153	0.155	0.155	0.153	0.153	0.153	0.156	0.153	0.149
Planktothrix rubescens NIVA-CYA 407	0.126	0.099	0.109	0.078	0.078	0.16	0.163	0.137	0.155	0.15	0.147	0.141	0.168	0.172	0.118	0.116	0.129	0.147	0.151	0.107	0.107	0.164	0.16	0.152	0.153	0.145	0.153	0.153	0.153	0.155	0.155	0.158	0.156	0.153	0.154	0.154	0.153	0.158	0.156	0.153	0.153	0.155	0.155	0.153	0.153	0.153	0.156	0.153	0.149
Calothrix desertica PCC7102 T	0.093	0.124	0.132	0.123	0.123	0.148	0.148	0.149	0.159	0.166	0.168	0.135	0.179	0.189	0.14	0.132	0.116	0.146	0.177	0.129	0.129	0.161	0.159	0.157	0.154	0.152	0.155	0.159	0.159	0.162	0.162	0.162	0.162	0.16	0.158	0.157	0.155	0.152	0.152	0.146	0.146	0.144	0.144	0.143	0.143	0.143	0.157	0.153	0.161
Calothrix sp. PCC7103	0.098	0.121	0.13	0.118	0.118	0.151	0.151	0.149	0.157	0.163	0.168	0.133	0.18	0.189	0.14	0.133	0.112	0.148	0.177	0.123	0.123	0.152	0.154	0.149	0.148	0.146	0.151	0.154	0.154	0.157	0.157	0.159	0.157	0.155	0.154	0.151	0.149	0.148	0.148	0.145	0.145	0.143	0.143	0.141	0.141	0.141	0.156	0.152	0.162
Leptolyngbya sp. PCC7376	0.123	0.11	0.116	0.115	0.115	0.149	0.149	0.138	0.161	0.164	0.135	0.14	0.15	0.155	0.13	0.11	0.121	0.131	0.128	0.12	0.12	0.145	0.134	0.136	0.133	0.135	0.136	0.138	0.138	0.139	0.139	0.146	0.144	0.14	0.14	0.136	0.134	0.133	0.133	0.13	0.13	0.128	0.126	0.125	0.125	0.125	0.136	0.134	0.123
Synechococcus euryhalinus PCC7002	0.116	0.104	0.115	0.104	0.104	0.145	0.144	0.13	0.146	0.147	0.128	0.14	0.145	0.148	0.122	0.104	0.111	0.13	0.129	0.108	0.108	0.142	0.13	0.132	0.128	0.127	0.13	0.13	0.13	0.131	0.131	0.134	0.133	0.129	0.129	0.13	0.128	0.127	0.127	0.125	0.125	0.13	0.13	0.128	0.128	0.128	0.131	0.128	0.119
cyanobacterium ESFC-1	0.154	0.13	0.093	0.087	0.087	0.168	0.171	0.131	0.168	0.158	0.149	0.143	0.147	0.165	0.12	0.126	0.12	0.094	0.144	0.125	0.125	0.151	0.145	0.15	0.144	0.136	0.145	0.143	0.143	0.143	0.143	0.151	0.148	0.144	0.143	0.137	0.135	0.135	0.137	0.13	0.13	0.13	0.127	0.129	0.129	0.129	0.137	0.138	0.094
Pleurocapsa sp. PCC7319	0.138	0.14	0.12	0.108	0.108	0.152	0.159	0.142	0.146	0.156	0.145	0.135	0.158	0.159	0.134	0.124	0.116	0.127	0.152	0.119	0.119	0.144	0.135	0.138	0.138	0.127	0.132	0.132	0.132	0.136	0.136	0.139	0.139	0.138	0.139	0.138	0.136	0.146	0.146	0.139	0.139	0.141	0.14	0.138	0.138	0.138	0.149	0.141	0.126
Stanieria cyanosphaera PCC7437 T	0.116	0.097	0.093	0.093	0.093	0.142	0.142	0.112	0.136	0.124	0.127	0.122	0.136	0.147	0.11	0.103	0.092	0.105	0.131	0.097	0.097	0.132	0.12	0.12	0.117	0.114	0.12	0.122	0.122	0.12	0.12	0.122	0.122	0.119	0.12	0.117	0.116	0.119	0.119	0.114	0.114	0.115	0.115	0.113	0.113	0.113	0.121	0.117	0.102
Xenococcus sp. PCC7305	0.117	0.09	0.093	0.101	0.101	0.154	0.153	0.113	0.13	0.132	0.131	0.11	0.15	0.16	0.102	0.106	0.1	0.107	0.136	0.105	0.105	0.147	0.136	0.118	0.123	0.119	0.119	0.119	0.119	0.12	0.12	0.13	0.127	0.125	0.127	0.125	0.123	0.122	0.124	0.119	0.119	0.124	0.124	0.122	0.122	0.122	0.13	0.124	0.099
Spirulina major PCC6313 T	0.125	0.11	0.107	0.086	0.086	0.153	0.157	0.13	0.142	0.137	0.145	0.119	0.134	0.153	0.132	0.123	0.11	0.124	0.133	0.093	0.093	0.144	0.132	0.127	0.125	0.119	0.126	0.129	0.129	0.134	0.134	0.135	0.132	0.128	0.127	0.129	0.127	0.13	0.132	0.126	0.126	0.129	0.129	0.127	0.127	0.127	0.134	0.124	0.114
Spirulina subsalsa PCC9445	0.15	0.126	0.099	0.089	0.089	0.163	0.163	0.121	0.167	0.149	0.149	0.135	0.152	0.154	0.099	0.108	0.118	0.119	0.169	0.141	0.141	0.153	0.155	0.157	0.153	0.145	0.153	0.148	0.148	0.146	0.146	0.154	0.154	0.153	0.154	0.151	0.153	0.145	0.15	0.143	0.143	0.138	0.14	0.138	0.138	0.138	0.15	0.151	0.138
Geitlerinema sp. PCC7105	0.143	0.124	0.105	0.084	0.084	0.15	0.154	0.12	0.158	0.146	0.128	0.143	0.136	0.144	0.137	0.13	0.114	0.105	0.119	0.113	0.113	0.133	0.134	0.138	0.136	0.124	0.135	0.132	0.132	0.129	0.129	0.138	0.135	0.128	0.128	0.127	0.125	0.135	0.136	0.13	0.13	0.13	0.13	0.128	0.128	0.128	0.133	0.131	0.114
Synechococcus californii PCC6312	0.152	0.14	0.136	0.116	0.116	0.155	0.162	0.12	0.135	0.139	0.137	0.148	0.134	0.14	0.132	0.148	0.13	0.125	0.116	0.107	0.107	0.124	0.108	0.123	0.115	0.116	0.115	0.115	0.115	0.112	0.112	0.121	0.12	0.122	0.12	0.118	0.117	0.119	0.121	0.115	0.115	0.12	0.117	0.118	0.118	0.118	0.123	0.123	0.161
Chamaesiphon minutus PCC6605	0.107	0.087	0.115	0.105	0.105	0.13	0.129	0.141	0.14	0.152	0.135	0.127	0.14	0.153	0.117	0.1	0.103	0.122	0.138	0.114	0.114	0.144	0.149	0.142	0.144	0.147	0.146	0.146	0.146	0.148	0.148	0.152	0.151	0.147	0.147	0.141	0.139	0.141	0.141	0.137	0.137	0.135	0.135	0.133	0.133	0.133	0.144	0.141	0.135
Synecocystis sp. PCC7509	0.104	0.104	0.099	0.088	0.088	0.158	0.156	0.115	0.142	0.136	0.151	0.135	0.151	0.17	0.116	0.119	0.108	0.117	0.15	0.119	0.119	0.159	0.155	0.155	0.15	0.144	0.147	0.149	0.149	0.149	0.149	0.157	0.153	0.15	0.15	0.143	0.142	0.144	0.145	0.14	0.14	0.142	0.142	0.141	0.141	0.141	0.147	0.145	0.121
Fischerella sp. PCC9339	0.051	0.084	0.115	0.109	0.109	0.169	0.169	0.14	0.143	0.141	0.151	0.152	0.173	0.177	0.147	0.139	0.125	0.158	0.164	0.14	0.14	0.158	0.165	0.162	0.169	0.149	0.16	0.16	0.16	0.162	0.162	0.168	0.166	0.157	0.158	0.16	0.158	0.168	0.168	0.164	0.164	0.166	0.167	0.165	0.165	0.165	0.167	0.163	0.162
Fischerella sp. PCC9431	0.052	0.095	0.11	0.106	0.106	0.163	0.162	0.141	0.145	0.145	0.151	0.145	0.172	0.177	0.147	0.141	0.128	0.15	0.167	0.138	0.138	0.155	0.165	0.162	0.168	0.149	0.16	0.16	0.16	0.162	0.162	0.168	0.166	0.156	0.158	0.16	0.158	0.168	0.168	0.16	0.16	0.155	0.158	0.157	0.157	0.157	0.167	0.161	0.165
Fischerella sp. PCC9605	0.052	0.107	0.104	0.101	0.101	0.163	0.161	0.128	0.161	0.155	0.158	0.136	0.175	0.185	0.148	0.136	0.103	0.157	0.164	0.138	0.138	0.165	0.171	0.164	0.174	0.157	0.169	0.166	0.166	0.168	0.168	0.17	0.169	0.165	0.163	0.162	0.16	0.169	0.169	0.161	0.161	0.158	0.159	0.157	0.157	0.157	0.166	0.162	0.16
Fischerella sp. JSC-11	0.015	0.104	0.123	0.111	0.111	0.16	0.16	0.138	0.161	0.15	0.16	0.154	0.167	0.186	0.152	0.137	0.112	0.158	0.161	0.129	0.129	0.155	0.16	0.151	0.154	0.144	0.156	0.156	0.156	0.157	0.157	0.163	0.162	0.155	0.153	0.15	0.149	0.16	0.16	0.156	0.156	0.156	0.157	0.156	0.156	0.156	0.157	0.155	0.154
Rivularia sp. PCC7116	0.083	0.093	0.107	0.099	0.099	0.141	0.139	0.128	0.152	0.149	0.144	0.122	0.153	0.163	0.131	0.113	0.101	0.141	0.145	0.117	0.117	0.142	0.141	0.136	0.133	0.134	0.137	0.141	0.141	0.142	0.142	0.15	0.148	0.145	0.145	0.137	0.136	0.142	0.142	0.138	0.138	0.136	0.136	0.135	0.135	0.135	0.142	0.139	0.135
Anabaena cylindrica PCC7122 T	0.068	0.102	0.098	0.083	0.083	0.151	0.151	0.11	0.14	0.133	0.14	0.13	0.157	0.166	0.124	0.12	0.108	0.134	0.145	0.105	0.105	0.133	0.137	0.132	0.14	0.122	0.13	0.134	0.134	0.135	0.135	0.138	0.136	0.133	0.135	0.136	0.135	0.135	0.135	0.132	0.132	0.135	0.135	0.134	0.134	0.134	0.134	0.135	0.134
Nostoc punctiforme PCC73102 T	0.086	0.102	0.102	0.102	0.102	0.176	0.178	0.129	0.147	0.147	0.168	0.156	0.18	0.178	0.139	0.126	0.111	0.148	0.164	0.132	0.132	0.153	0.157	0.158	0.168	0.15	0.162	0.16	0.16	0.162	0.162	0.168	0.166	0.16	0.161	0.158	0.156	0.161	0.162	0.16	0.16	0.162	0.162	0.16	0.16	0.16	0.163	0.161	0.153
Nostoc sp. PCC7107	0.067	0.078	0.092	0.093	0.093	0.171	0.171	0.129	0.133	0.135	0.159	0.159	0.16	0.177	0.134	0.129	0.12	0.146	0.145	0.128	0.128	0.134	0.143	0.138	0.147	0.134	0.139	0.138	0.138	0.136	0.136	0.141	0.139	0.131	0.133	0.133	0.131	0.141	0.141	0.138	0.138	0.138	0.14	0.138	0.138	0.138	0.143	0.138	0.14
Anabaena sp. PCC7108	0.07	0.081	0.087	0.094	0.094	0.15	0.151	0.11	0.14	0.129	0.142	0.142	0.158	0.168	0.129	0.118	0.119	0.127	0.143	0.122	0.122	0.144	0.144	0.144	0.156	0.141	0.147	0.146	0.146	0.147	0.147	0.153	0.152	0.145	0.147	0.144	0.142	0.15	0.15	0.149	0.149	0.149	0.149	0.147	0.147	0.147	0.149	0.147	0.135
Nostoc sp. PCC7524	0.077	0.093	0.105	0.102	0.102	0.165	0.165	0.128	0.158	0.144	0.16	0.147	0.165	0.185	0.134	0.127	0.138	0.132	0.161	0.133	0.133	0.159	0.159	0.153	0.164	0.151	0.158	0.158	0.158	0.159	0.159	0.162	0.16	0.155	0.157	0.157	0.156	0.167	0.167	0.162	0.162	0.164	0.164	0.163	0.163	0.163	0.167	0.164	0.151
Cylindrospermum stagnale PCC7417 T	0.073	0.075	0.08	0.092	0.092	0.145	0.143	0.108	0.135	0.127	0.137	0.141	0.148	0.161	0.127	0.115	0.108	0.122	0.135	0.111	0.111	0.144	0.144	0.141	0.149	0.133	0.141	0.142	0.142	0.144	0.144	0.148	0.147	0.14	0.142	0.139	0.137	0.147	0.147	0.146	0.146	0.146	0.146	0.144	0.144	0.144	0.147	0.144	0.129
Moorea producens 3L T	0.129	0.091	0.072	0.096	0.096	0.166	0.164	0.107	0.155	0.135	0.149	0.148	0.165	0.17	0.12	0.116	0.118	0.125	0.15	0.132	0.132	0.164	0.15	0.145	0.145	0.142	0.145	0.147	0.147	0.145	0.145	0.154	0.151	0.148	0.15	0.151	0.149	0.161	0.163	0.159	0.159	0.163	0.163	0.161	0.161	0.161	0.161	0.156	0.123
Gloeocapsa sp. PCC7428	0.101	0.09	0.072	0.095	0.095	0.17	0.17	0.122	0.13	0.135	0.14	0.151	0.158	0.166	0.129	0.121	0.116	0.117	0.13	0.111	0.111	0.147	0.138	0.143	0.142	0.127	0.135	0.135	0.135	0.134	0.134	0.141	0.137	0.131	0.13	0.134	0.132	0.141	0.142	0.138	0.138	0.139	0.139	0.138	0.138	0.138	0.134	0.134	0.103
Microcoleus sp. PCC7113	0.115	0.075	0.055	0.083	0.083	0.15	0.149	0.114	0.127	0.119	0.147	0.135	0.139	0.156	0.119	0.121	0.116	0.098	0.127	0.111	0.111	0.135	0.134	0.124	0.131	0.117	0.122	0.118	0.118	0.118	0.118	0.129	0.125	0.119	0.121	0.122	0.121	0.129	0.13	0.124	0.124	0.126	0.126	0.124	0.124	0.124	0.124	0.119	0.106
Microcoleus chthonoplastes Es-Yyy1100 T	0.123	0.081	0	0.081	0.081	0.169	0.167	0.113	0.152	0.134	0.153	0.139	0.16	0.178	0.12	0.124	0.113	0.098	0.142	0.123	0.123	0.144	0.142	0.14	0.141	0.131	0.139	0.133	0.133	0.133	0.133	0.141	0.138	0.132	0.13	0.128	0.127	0.135	0.136	0.132	0.133	0.13	0.129	0.127	0.127	0.127	0.135	0.133	0.111
Synechococcus mexicanus PCC7335	0.137	0.132	0.149	0.13	0.13	0.129	0.134	0.131	0.139	0.159	0.129	0.153	0.157	0.154	0.152	0.14	0.104	0.153	0.139	0.102	0.102	0.125	0.135	0.126	0.133	0.132	0.14	0.138	0.138	0.142	0.142	0.144	0.143	0.141	0.139	0.137	0.135	0.138	0.138	0.135	0.135	0.139	0.137	0.135	0.135	0.135	0.143	0.14	0.159
Leptolyngbya sp. PCC7375	0.148	0.126	0.143	0.153	0.153	0.169	0.169	0.136	0.148	0.165	0.128	0.163	0.15	0.156	0.159	0.142	0.116	0.151	0.142	0.118	0.118	0.147	0.145	0.137	0.145	0.135	0.142	0.142	0.142	0.145	0.145	0.145	0.142	0.141	0.143	0.14	0.138	0.142	0.143	0.14	0.14	0.145	0.144	0.142	0.142	0.142	0.148	0.143	0.166
Leptolyngbya sp. PCC6406	0.148	0.117	0.112	0.12	0.12	0.159	0.158	0.116	0.137	0.137	0.117	0.158	0.138	0.134	0.134	0.132	0.104	0.128	0.118	0.119	0.119	0.128	0.122	0.125	0.131	0.12	0.127	0.124	0.124	0.127	0.127	0.127	0.127	0.122	0.123	0.124	0.124	0.125	0.127	0.125	0.125	0.125	0.126	0.124	0.124	0.124	0.128	0.124	0.143
Lyngbya confervoides BDU	0.156	0.121	0.135	0.133	0.133	0.159	0.161	0.131	0.157	0.154	0.124	0.143	0.152	0.146	0.14	0.142	0.124	0.146	0.129	0.113	0.113	0.142	0.138	0.135	0.135	0.136	0.138	0.14	0.14	0.141	0.141	0.144	0.141	0.139	0.141	0.131	0.13	0.136	0.138	0.135	0.135	0.14	0.138	0.137	0.137	0.137	0.138	0.139	0.15
Geitlerinema sp. PCC7407	0.121	0.105	0.101	0.1	0.1	0.138	0.141	0.099	0.117	0.124	0.118	0.131	0.134	0.138	0.137	0.14	0.113	0.122	0.104	0.082	0.082	0.094	0.093	0.083	0.093	0.079	0.084	0.084	0.084	0.084	0.084	0.086	0.084	0.081	0.082	0.084	0.083	0.084	0.084	0.08	0.08	0.083	0.083	0.081	0.081	0.081	0.086	0.08	0.111
Leptolyngbya sp. PCC7104	0.142	0.118	0.128	0.126	0.126	0.137	0.137	0.127	0.157	0.155	0.11	0.158	0.126	0.13	0.152	0.147	0.113	0.128	0.12	0.105	0.105	0.109	0.114	0.111	0.107	0.107	0.117	0.114	0.114	0.114	0.114	0.118	0.115	0.113	0.112	0.109	0.108	0.111	0.112	0.108	0.108	0.109	0.108	0.106	0.106	0.106	0.109	0.111	0.141
Oscillatoria sp. PCC10802	0.115	0.1	0.095	0.096	0.096	0.138	0.138	0.116	0.138	0.131	0.135	0.135	0.134	0.153	0.122	0.118	0.113	0.107	0.139	0.122	0.122	0.154	0.145	0.145	0.15	0.134	0.144	0.139	0.139	0.139	0.139	0.151	0.148	0.142	0.143	0.138	0.137	0.145	0.146	0.14	0.14	0.137	0.137	0.135	0.135	0.135	0.143	0.143	0.124
Crinalium epipsammum SAG22.89 T	0.101	0.001	0.081	0.097	0.097	0.15	0.15	0.129	0.144	0.141	0.147	0.137	0.155	0.168	0.129	0.12	0.099	0.129	0.145	0.118	0.118	0.151	0.149	0.146	0.148	0.139	0.15	0.145	0.145	0.145	0.145	0.151	0.148	0.142	0.143	0.141	0.14	0.148	0.15	0.145	0.145	0.147	0.147	0.145	0.145	0.145	0.147	0.143	0.13
Oscillatoria acuminata PCC6304 T	0.129	0.105	0.103	0.072	0.072	0.142	0.139	0.111	0.133	0.134	0.135	0.135	0.138	0.143	0.124	0.119	0.1	0.117	0.12	0.111	0.111	0.156	0.149	0.152	0.15	0.136	0.144	0.146	0.146	0.146	0.146	0.154	0.15	0.147	0.148	0.142	0.14	0.149	0.15	0.142	0.142	0.139	0.138	0.136	0.136	0.136	0.147	0.146	0.14
Trichodesmium erythraeum IMS101	0.126	0.113	0.095	0.081	0.081	0.16	0.156	0.117	0.168	0.149	0.161	0.159	0.161	0.174	0.139	0.131	0.128	0.142	0.145	0.133	0.133	0.154	0.161	0.156	0.161	0.148	0.161	0.158	0.158	0.159	0.159	0.167	0.166	0.161	0.159	0.159	0.161	0.161	0.164	0.16	0.161	0.154	0.158	0.156	0.156	0.156	0.161	0.157	0.152
Lyngbya aestuarii BL-J	0.124	0.101	0.09	0.043	0.043	0.162	0.164	0.106	0.157	0.139	0.142	0.138	0.145	0.15	0.12	0.114	0.109	0.131	0.129	0.113	0.113	0.148	0.148	0.144	0.146	0.134	0.139	0.137	0.137	0.137	0.137	0.147	0.143	0.138	0.14	0.135	0.133	0.14	0.142	0.138	0.137	0.139	0.139	0.137	0.137	0.137	0.139	0.137	0.13
Lyngbya aestuarii PCC7419 T	0.124	0.101	0.09	0.043	0.043	0.162	0.164	0.106	0.157	0.139	0.142	0.138	0.145	0.15	0.12	0.114	0.109	0.131	0.129	0.113	0.113	0.148	0.148	0.144	0.146	0.134	0.139	0.137	0.137	0.137	0.137	0.147	0.143	0.138	0.14	0.135	0.133	0.14	0.142	0.138	0.137	0.139	0.139	0.137	0.137	0.137	0.139	0.137	0.13
Lyngbya sp. PCC8106	0.124	0.101	0.09	0.043	0.043	0.162	0.164	0.106	0.157	0.139	0.142	0.138	0.145	0.15	0.12	0.114	0.109	0.131	0.129	0.113	0.113	0.148	0.148	0.144	0.146	0.134	0.139	0.137	0.137	0.137	0.137	0.147	0.143	0.138	0.14	0.135	0.133	0.14	0.142	0.138	0.137	0.139	0.139	0.137	0.137	0.137	0.139	0.137	0.13
Arthrospira platensis NIES-39	0.117	0.103	0.084	0.007	0.007	0.167	0.168	0.115	0.152	0.131	0.147	0.143	0.142	0.157	0.108	0.114	0.115	0.132	0.131	0.11	0.11	0.142	0.146	0.139	0.144	0.133	0.137	0.133	0.133	0.133	0.133	0.142	0.139	0.134	0.136	0.132	0.131	0.134	0.136	0.128	0.128	0.131	0.131	0.13	0.13	0.13	0.134	0.133	0.129
Arthrospira platensis PCC7345 T	0.114	0.099	0.084	0.004	0.004	0.167	0.168	0.115	0.152	0.128	0.147	0.143	0.142	0.157	0.108	0.114	0.112	0.132	0.131	0.11	0.11	0.142	0.146	0.139	0.144	0.133	0.137	0.133	0.133	0.133	0.133	0.142	0.139	0.134	0.136	0.132	0.131	0.134	0.136	0.128	0.128	0.131	0.131	0.13	0.13	0.13	0.134	0.133	0.129
Arthrospira platensis str.Paraca	0.114	0.099	0.084	0.004	0.004	0.167	0.168	0.115	0.152	0.128	0.147	0.143	0.142	0.157	0.108	0.114	0.112	0.132	0.131	0.11	0.11	0.142	0.146	0.139	0.144	0.133	0.137	0.133	0.133	0.133	0.133	0.142	0.139	0.134	0.136	0.132	0.131	0.134	0.136	0.128	0.128	0.131	0.131	0.13	0.13	0.13	0.134	0.133	0.129
Oscillatoria sp. PCC6407	0.11	0.08	0.083	0.086	0.086	0.157	0.156	0.116	0.129	0.151	0.144	0.149	0.151	0.159	0.129	0.12	0.102	0.132	0.138	0.113	0.113	0.141	0.137	0.134	0.129	0.121	0.126	0.128	0.128	0.127	0.127	0.139	0.135	0.132	0.13	0.124	0.122	0.131	0.132	0.129	0.129	0.131	0.131	0.129	0.129	0.129	0.132	0.127	0.131
Oscillatoria sp. PCC6506	0.11	0.08	0.083	0.086	0.086	0.157	0.156	0.116	0.129	0.151	0.144	0.149	0.151	0.159	0.129	0.12	0.102	0.132	0.138	0.113	0.113	0.141	0.137	0.134	0.129	0.121	0.126	0.128	0.128	0.127	0.127	0.139	0.135	0.132	0.13	0.124	0.122	0.131	0.132	0.129	0.129	0.131	0.131	0.129	0.129	0.129	0.132	0.127	0.131
Microcoleus vaginatus FGP-2	0.112	0.087	0.093	0.074	0.074	0.154	0.153	0.128	0.136	0.144	0.14	0.153	0.15	0.164	0.121	0.109	0.122	0.133	0.139	0.108	0.108	0.159	0.151	0.148	0.146	0.138	0.14	0.142	0.142	0.141	0.141	0.149	0.146	0.143	0.144	0.139	0.138	0.14	0.141	0.133	0.133	0.137	0.137	0.135	0.135	0.135	0.14	0.14	0.122
Oscillatoria nigro-viridis PCC7112	0.113	0.088	0.091	0.073	0.073	0.156	0.154	0.129	0.138	0.145	0.138	0.154	0.15	0.164	0.12	0.107	0.123	0.131	0.141	0.109	0.109	0.16	0.153	0.15	0.148	0.14	0.141	0.143	0.143	0.143	0.143	0.151	0.148	0.144	0.146	0.141	0.139	0.141	0.143	0.135	0.135	0.138	0.138	0.137	0.137	0.137	0.142	0.141	0.122
[truncated: 61 more columns]
