# Supplementary material for: Ecogenomics and Taxonomy of Cyanobacteria Phylum
Source: Front Microbiol. 2017 Nov 14;8:2132. doi: 10.3389/fmicb.2017.02132 (PMC5694629; doi:10.3389/fmicb.2017.02132)
Supplement: Table S2 — Details of all cyanobacterial genomes included in this study. Information of other classifications for comparison: NCBI (order and family), numeral identification and genera according to Kozlov et al. (2016), and identification based in curated database CyanoType v.1 (Ramos et al., 2017). Overwritten T indicates type strain or type species. [file Table2.xlsx]

## Sheet: Plan1
	NCBI Order Classification §	NCBI Family Classification §	ID Classification (Kózlov et al., 2016) ¢	Genus Classification (Kózlov et al., 2016) ¢	CyanoType v.1 ᴓ	Bacterial Strain ¹	Strain ¹	NCBI or JGI Reference Sequence
	Nostocales	Nostocaceae	Family2;Genus133	NA	Anabaena cylindrica	Anabaena cylindrica	PCC 7122 T	NC_019771.1
	Nostocales	Nostocaceae	Family2;Genus128	NA	Anabaena sp.	Anabaena sp.	PCC 7108	NZ_AJWF00000000.1
	Oscillatoriales	x	NA	NA	Arthrospira platensis	Arthrospira platensis	C1 ²	NZ_CM001632.1
	Oscillatoriales	x	Family1;Genus90	Arthrospira	Arthrospira platensis	Arthrospira platensis	NIES-39	NC_016640.1
	Oscillatoriales	x	NA	NA	Arthrospira platensis	Arthrospira platensis	Paraca	NZ_ACSK00000000.3
	Oscillatoriales	x	NA	NA	Arthrospira sp.	Arthrospira sp.	PCC 8005	NZ_FO818640.1
	Nostocales	Rivulariaceae	NA	NA	Calotrix sp.	Calotrix sp.	PCC 7103	NZ_ALVJ00000000.1
	Chroococcales	x	NA	NA	Chamaesiphon minutus	Chamaesiphon minutus	PCC 6605	NC_019697.1
	Pleurocapsales	x	Family1;Genus111	Chroococcidiopsis	Chroococcidiopsis thermalis	Chroococcidiopsis thermalis	PCC 7203 T	NC_019695.1
	Oscillatoriales	Phormidiaceae	Family1;Genus100	Coleofasciculus	Coleofasciculus chthonoplastes	Coleofasciculus chthonoplastes	PCC 7420 ³ T	NZ_ABRS00000000.1
	Oscillatoriales	x	NA	NA	Crinalium epipsammum	Crinalium epipsammum	PCC 9333	NC_019753.1
	Chroococcales	x	NA	NA	filamentous cyanobacterium	Cyanobacterium	ESFC-1	NZ_ARCP00000000.1
	Chroococcales	x	NA	NA	unidentified Oscillatoriales	Cyanobacterium	JSC-12	NZ_CM001633.1
	Chroococcales	x	Family1;Genus76	Cyanobacterium	Cyanobacterium stanieri	Cyanobacterium stanieri	PCC 7202 T	CP003940.1
	Nostocales	Nostocaceae	Family2;Genus122	Cylindrospermum	Cylindrospermum stagnale	Cylindrospermum stagnale	PCC 7417 T	NC_019757.1
	Chroococcales	x	Family1;Genus57	Dactylococcopsis	Dactylococcopsis salina	Dactylococcopsis salina	PCC 8305 T	NC_019780.1
	Stigonematales	x	NA	NA	Fischerella sp.	Fischerella sp.	JSC-11	NZ_AGIZ00000000.1
	Stigonematales	x	NA	NA	Fischerella sp.	Fischerella sp.	PCC 9339	NZ_ALVS00000000.1
	Stigonematales	x	NA	NA	Fischerella sp.	Fischerella sp.	PCC 9431	ALVX00000000.1
	Stigonematales	x	NA	NA	Fischerella sp.	Fischerella sp.	PCC 9605	NZ_ALVT00000000.1
	Oscillatoriales	x	Family1;Genus59	Lyngbya	Geitlerinema sp.	Geitlerinema sp.	PCC 7105	NZ_ANFQ00000000.1
	Oscillatoriales	x	Family1;Genus23	NA	Geitlerinema sp.	Geitlerinema sp.	PCC 7407	NC_019703.1
	Chroococcales	x	Family1;Genus76	Cyanobacterium	Geminocystis herdmanii	Geminocystis herdmanii	PCC 6308 T	NZ_ALVO00000000.1
	Chroococcales	x	Family1;Genus114	Chroogloeocystis	Gloeocapsa sp.	Gloeocapsa sp.	PCC 7428	NC_019745.1
	Chroococcales	x	Family1;Genus78	Gleocapsa	Gloeocapsa sp.	Gloeocapsa sp.	PCC 73106	NZ_ALVY00000000.1
	Chroococcales	x	Family1;Genus57	Euhalothece	Halothece sp.	Halothece sp.	PCC 7418	NC_019779.1
	Oscillatoriales	x	NA	NA	Leptolyngbya boryana	Leptolyngbya boryana	PCC 6306 T	NZ_ALVM00000000.1
	Oscillatoriales	x	NA	NA	Nodosilinea nodulosa PCC7104	Leptolyngbya sp.	PCC 7104 4	NZ_ALVP00000000.1
	Oscillatoriales	x	Family1;Genus14	Leptolyngbya	Leptolyngbya ectocarpi PCC7375	Leptolyngbya sp.	PCC 7375	NZ_ALVN00000000.1
	Oscillatoriales	x	Family1;Genus65	Oscillatoria	Leptolyngbya sp.	Leptolyngbya sp.	PCC 7376	NC_019683.1
	Oscillatoriales	x	NA	NA	Leptolyngbya sp.	Leptolyngbya sp.	PCC 6406	NZ_ALVV00000000.2
	Oscillatoriales	x	NA	NA	NA	Lyngbya aestuarii	BL-J	NZ_AUZM00000000.1
	Oscillatoriales	x	NA	NA	Lyngbya confervoides	Lyngbya confervoides	BDU	NZ_JTHE00000000.1
	Oscillatoriales	x	NA	NA	Lyngbya sp.	Lyngbya sp.	PCC 8106 5	NZ_AAVU00000000.1
	Oscillatoriales	x	NA	NA	Microcoleus sp.	Microcoleus sp.	PCC 7113	NC_019738.1
	Oscillatoriales	x	NA	NA	Microcoleus vaginatus	Microcoleus vaginatus	FGP-2	NZ_AFJC00000000.1
	x	x	NA	NA	Moorea producens	Moorea producens	3L 6 T	NZ_AEPQ00000000.1
	Nostocales	Nostocaceae	Family2;Genus120	NA	Nostoc sp.	Nostoc sp.	PCC 7107	NC_019676.1
	Nostocales	Nostocaceae	NA	NA	Nostoc sp.	Nostoc sp.	PCC 7524	NC_019684.1
	Oscillatoriales	x	NA	NA	Oscillatoria acuminata	Oscillatoria acuminata	PCC 6304 T	NC_019693.1
	Oscillatoriales	x	Family1;Genus94	Microcoleus	Oscillatoria nigro-viridis	Oscillatoria nigroviridis	PCC 7112	NC_019729.1
	Oscillatoriales	x	NA	NA	Oscillatoria princeps	Oscillatoria sp.	PCC 10802	NZ_ANKO00000000.1
	Oscillatoriales	x	NA	NA	Kamptonema sp.	Oscillatoria sp.	PCC 6506	NZ_CACA00000000.1
	Oscillatoriales	x	NA	NA	Kamptonema formosum	Oscillatoria sp.	PCC 6407 7	NZ_ALVI00000000.1
	x	x	Family1;Genus1	Synechococcus	NA	Parasynechococcus africanus	CC9605 T •	NC_007516
	x	x	Family1;Genus1	Synechococcus	Synechococcus sp.	Parasynechococcus chillensis	CC9902 T •	NC_007513
	x	x	NA	NA	Synechococcus sp.	Parasynechococcus marearabicus	WH8109 T •	ACNY00000000.1
	x	x	Family1;Genus1	Synechococcus	Synechococcus sp.	Parasynechococcus marenigrum	WH8102 T •	NC_005070.1
	x	x	NA	NA	Synechococcus sp.	Parasynechococcus nordiatlanticus	BL107 T •	NZ_DS022298.1
	x	x	Family1;Genus1	Synechococcus	Synechococcus sp.	Parasynechococcus benguelii	CC9311 T •	NC_008319.1
	x	x	NA	NA	Synechococcus sp.	Parasynechococcus equatorialis	RS9917 T •	NZ_CH724158.1
	x	x	Family1;Genus1	Synechococcus	Synechococcus sp.	Parasynechococcus gyrus	RS9916 T •	NZ_DS022299.1
	x	x	Family1;Genus1	Synechococcus	Synechococcus sp.	Parasynechococcus pacificus	WH7803 T •	NC_009481
	x	x	NA	NA	Synechococcus sp.	Parasynechococcus subtropicalis	WH7805 T •	NZ_CH724168.1
	x	x	Family1;Genus1	Synechococcus	Synechococcus sp.	Parasynechococcus sudipacificus	WH8016 T •	AGIK00000000.1
	x	x	Family1;Genus1	Synechococcus	Synechococcus sp.	Parasynechococcus antarcticus	WH5701 T •	NZ_CH724159–NZ_CH724167
	x	x	NA	NA	Synechococcus sp.	Parasynechococcus indicus	CB0205 •	NZ_ADXM00000000.1
	x	x	NA	NA	Synechococcus sp.	Parasynechococcus sudiatlanticus	CB0101 T •	NZ_ADXL00000000.1
	x	x	Family1;Genus1	Synechococcus	Synechococcus sp.	Parasynechococcus mediterranei	RCC307 T •	NC_009482.1
	Oscillatoriales	x	NA	NA	Planktothrix agardhii	Planktothrix agardhii	NIVA-CYA 126/8	NZ_CM002803.1
	Oscillatoriales	x	NA	NA	Planktothrix agardhii	Planktothrix agardhii	NIVA-CYA 15	NZ_AVFS00000000.1
	Oscillatoriales	x	NA	NA	Planktothrix agardhii	Planktothrix agardhii	NIVA-CYA 56/3	NZ_AVFY00000000.1
	Oscillatoriales	x	NA	NA	Planktothrix mougeotii	Planktothrix mougeotii	NIVA-CYA 405	NZ_AVFU00000000.1
	Oscillatoriales	x	NA	NA	Planktothrix prolifica	Planktothrix prolifica	NIVA-CYA 406	NZ_AVFV00000000.1
	Oscillatoriales	x	NA	NA	Planktothrix prolifica	Planktothrix prolifica	NIVA-CYA 540	NZ_AVFX00000000.1
	Oscillatoriales	x	NA	NA	Planktothrix rubescens	Planktothrix prolifica	NIVA-CYA 98	NZ_AVFZ00000000.1
	Oscillatoriales	x	NA	NA	Planktothrix rubescens	Planktothrix rubescens	NIVA-CYA 407	NZ_AVFW00000000.1
	Pleurocapsales	x	Family1;Genus71	Pleurocapsa	Pleurocapsa sp.	Pleurocapsa sp.	PCC 7319	NC_019689.1
	Prochlorales / Prochlorophytes	Prochlorococcaceae	Family1;Genus1	Prochlorococcus	Prochlorococcus marinus	Prochlorococcus chisholmii	AS9601 T °	NC_008816.1
	Prochlorales / Prochlorophytes	Prochlorococcaceae	Family1;Genus1	Prochlorococcus	Prochlorococcus marinus	Prochlorococcus marinus	CCMP1986	NC_005072.1
	Prochlorales / Prochlorophytes	Prochlorococcaceae	Family1;Genus1	Prochlorococcus	Prochlorococcus marinus	Prochlorococcus neptunius	MIT9312 T °	NC_007577.1
	Prochlorales / Prochlorophytes	Prochlorococcaceae	NA	NA	Prochlorococcus marinus	Prochlorococcus nereus	MIT9202 T °	NZ_ACDW00000000.1
	Prochlorales / Prochlorophytes	Prochlorococcaceae	Family1;Genus1	Prochlorococcus	Prochlorococcus marinus	Prochlorococcus nereus	MIT9215 °	NC_009840.1
	Prochlorales / Prochlorophytes	Prochlorococcaceae	Family1;Genus1	Prochlorococcus	Prochlorococcus marinus	Prochlorococcus ponticus	MIT9301 T °	NC_009091.1
	Prochlorales / Prochlorophytes	Prochlorococcaceae	Family1;Genus1	Prochlorococcus	Prochlorococcus marinus	Prochlorococcus tetisii	MIT9515 T °	NC_008817.1
	Prochlorales / Prochlorophytes	Prochlorococcaceae	Family1;Genus1	Prochlorococcus	Prochlorococcus marinus	Prochlorococcus proteus	NATL1A °	NC_008819.1
	Prochlorales / Prochlorophytes	Prochlorococcaceae	NA	NA	Prochlorococcus marinus	Prochlorococcus proteus	NATL2A T °	NC_007335.2
	Prochlorales / Prochlorophytes	Prochlorococcaceae	Family1;Genus1	Prochlorococcus	Prochlorococcus marinus	Prochlorococcus marinus	CCMP1375 T	NC_005042.1
	Prochlorales / Prochlorophytes	Prochlorococcaceae	Family1;Genus1	Prochlorococcus	Prochlorococcus marinus	Prochlorococcus ceticus	MIT9211 T	NC_009976.1
	Prochlorales / Prochlorophytes	Prochlorococcaceae	Family1;Genus1	Synechococcus	Prochlorococcus marinus	Prochlorococcus swingsii	MIT9303 °	NC_008820.1
	Prochlorales / Prochlorophytes	Prochlorococcaceae	Family1;Genus1	Synechococcus	Prochlorococcus marinus	Prochlorococcus swingsii	MIT9313 T °	NC_005071.1
	Oscillatoriales	x	NA	NA	Pseudanabaena biceps	Pseudanabaena biceps	PCC 7429	NZ_ALWB00000000.1
	Oscillatoriales	x	Family3;Genus166	Pseudanabaena	Pseudanabaena sp.	Pseudanabaena sp.	PCC 7367	NC_019701.1
	Oscillatoriales	x	Family3-1;Genus169	Phormidium	Pseudanabaena sp.	Pseudoanabaena sp.	PCC 6802	ALVK00000000.1
	Nostocales	Rivulariaceae	Family2;Genus150	Rivularia	Rivularia sp.	Rivularia sp.	PCC 7116	NC_019678.1
	Oscillatoriales	x	NA	NA	Spirulina subsalsa	Spirulina subsalsa	PCC 9445	NZ_ALVR00000000.1
	Pleurocapsales	x	Family1;Genus75	Stanieria	Stanieria cyanosphaera	Stanieria cyanosphaera	PCC 7437 T	NC_019748.1
	Chroococcales	x	Family1;Genus3	Synechococcus	Synechococcus elongatus	Synechococcus elongatus	PCC 6301 T	NC_006576.1
	Chroococcales	x	Family1;Genus3	Synechococcus	Synechococcus elongatus	Synechococcus elongatus	PCC 7942	NC_007604.1
	Chroococcales	x	NA	NA	NA	Synechococcus springii	JA23Ba213 T •	NC_007776
	Chroococcales	x	NA	NA	NA	Synechococcus yellowstonii	JA33Ab T •	NC_007775.1
	Chroococcales	x	Family1;Genus44	Thermosynechococcus	Synechococcus sp.	Synechococcus californii	PCC 6312 T •	NC_019680.1
	Chroococcales	x	Family1;Genus65	Synechococcus	Synechococcus sp.	Synechococcus euryhalinus	PCC 7002 T •	NC_010475.1
	Chroococcales	x	NA	NA	Synechococcus sp.	Synechococcus mexicanus	PCC 7335 T •	ABRV00000000.1
	Chroococcales	x	NA	NA	Synechococcus sp.	Synechococcus berkleyi	PCC 7336 T •	ALWC00000000.1
	Chroococcales	x	NA	NA	Synechococcus sp.	Synechococcus bogii	PCC 7502 T •	CP003594.1
	Chroococcales	x	NA	NA	Synechocystis sp.	Synechocystis sp.	PCC 7509	ALVU00000000.2
	Oscillatoriales	x	Family1;Genus96	Trichodesmium	Trichodesmium erythraeum	Trichodesmium erythraeum	IMS101 T	NC_008312.1
	Pleurocapsales	x	Family1;Genus75	Pleurocapsa	Xenococcus sp.	Xenococcus sp.	PCC 7305	NZ_ALVZ00000000.1
	Gloeobacterales	x	NA	NA	Gloeobacter violaceum	Gloeobacter violaceum	PCC 7421 8	NC_005125.1
	Add informations:
	§ Taxonomic scheme (orders and families) according to NCBI Taxonomy Browser (August 31, 2009). Source: http://www.bacterio.net/
	¢ Classification proposed by Kózlov et al. (2016), based on 16S rRNA sequences.
	ᴓ Classification proposed by Ramos et al. (2017), based on 16S rRNA sequences. Database: CyanoType version 1 (http://lege.ciimar.up.pt/cyanotype).
	¹ Cyanobacterial genomes used in Komarek et al. (2014) paper and available at public database in January 2016 were retrieved for this study.
	Type strains or type species are indicated with overwritten T at the end of the name.
	² Arthrospira platensis is also called Spirulina platensis.
	³ Coleofasciculus chthonoplastes PCC 7420 is also called Microcoleus chthonoplastes PCC 7420.
	4 Leptolyngbya sp. PCC 7104 is also called Nodosilinea nodulosa PCC 7104.
	5 Lyngbya aestuarii PCC8106 is also called L. aestuarii CCY9616, and even the former name Oscillatoria limosa PCC 8106.
	6 Moorea producens 3L is also called Moorea producta 3L.
	7 Oscillatoria sp. PCC 6407 is also called Kamptonema formosum PCC 6407, and even O. formosa PCC 6407.
	8 Outgroup used in the phylogenetic analysis.
	• New taxonomic identification proposed by Coutinho et al. 2016a,b.
	° New taxonomic classification proposed by Thompson et al. 2013a.
